# Supplementary material for: Salivary MicroRNA in Pancreatic Cancer Patients
Source: PLoS One. 2015 Jun 29;10(6):e0130996. doi: 10.1371/journal.pone.0130996 (PMC4486170; doi:10.1371/journal.pone.0130996)
Supplement: S1 Table — (XLSX) [file pone.0130996.s001.xlsx]

## Sheet: Table S1
Table 1. miRNA quantified in this study
miRBAse accession number	Sequence	microRNA (hsa-miR)
MIMAT0000062	UGAGGUAGUAGGUUGUAUAGUU	Let-7a
MIMAT0000063	UGAGGUAGUAGGUUGUGUGGUU	Let-7b
MIMAT0000064	UGAGGUAGUAGGUUGUAUGGUU	Let-7c
MIMAT0000065	AGAGGUAGUAGGUUGCAUAGUU	Let-7d
MIMAT0000066	UGAGGUAGGAGGUUGUAUAGUU	Let-7e
MIMAT0000067	UGAGGUAGUAGAUUGUAUAGUU	Let-7f
MIMAT0000068	UAGCAGCACAUAAUGGUUUGUG	15a
MIMAT0000069	UAGCAGCACGUAAAUAUUGGCG	16
MIMAT0000070	CAAAGUGCUUACAGUGCAGGUAG	17
MIMAT0000072	UAAGGUGCAUCUAGUGCAGAUAG	18a
MIMAT0000073	UGUGCAAAUCUAUGCAAAACUGA	19a
MIMAT0000075	UAAAGUGCUUAUAGUGCAGGUAG	20a
MIMAT0000076	UAGCUUAUCAGACUGAUGUUGA	21
MIMAT0000078	AUCACAUUGCCAGGGAUUUCC	23a
MIMAT0000080	UGGCUCAGUUCAGCAGGAACAG	24
MIMAT0000081	CAUUGCACUUGUCUCGGUCUGA	25
MIMAT0000082	UUCAAGUAAUCCAGGAUAGGCU	26a
MIMAT0000083	UUCAAGUAAUUCAGGAUAGGU	26b
MIMAT0000084	UUCACAGUGGCUAAGUUCCGC	27a
MIMAT0000086	UAGCACCAUCUGAAAUCGGUUA	29a
MIMAT0000088	CUUUCAGUCGGAUGUUUGCAGC	30a*
MIMAT0000089	AGGCAAGAUGCUGGCAUAGCU	31
MIMAT0000092	UAUUGCACUUGUCCCGGCCUGU	92a
MIMAT0000093	CAAAGUGCUGUUCGUGCAGGUAG	93
MIMAT0000095	UUUGGCACUAGCACAUUUUUGCU	96
MIMAT0000097	AACCCGUAGAUCCGAUCUUGUG	99a
MIMAT0000099	UACAGUACUGUGAUAACUGAA	101
MIMAT0000101	AGCAGCAUUGUACAGGGCUAUGA	103
MIMAT0000102	UCAAAUGCUCAGACUCCUGUGGU	105
MIMAT0000103	AAAAGUGCUUACAGUGCAGGUAG	106a
MIMAT0000104	AGCAGCAUUGUACAGGGCUAUCA	107
MIMAT0000222	CUGACCUAUGAAUUGACAGCC	192
MIMAT0000226	UAGGUAGUUUCAUGUUGUUGGG	196a
MIMAT0000243	UCAGUGCACUACAGAACUUUGU	148a
MIMAT0000244	UGUAAACAUCCUACACUCUCAGC	30c
MIMAT0000245	UGUAAACAUCCCCGACUGGAAG	30d
MIMAT0000254	UACCCUGUAGAACCGAAUUUGUG	10b
MIMAT0000255	UGGCAGUGUCUUAGCUGGUUGU	34a
MIMAT0000256	AACAUUCAACGCUGUCGGUGAGU	181a
MIMAT0000259	UUUGGCAAUGGUAGAACUCACACU	182
MIMAT0000262	UCGUGUCUUGUGUUGCAGCCGG	187
MIMAT0000264	GUGAAAUGUUUAGGACCACUAG	203a
MIMAT0000265	UUCCCUUUGUCAUCCUAUGCCU	204
MIMAT0000266	UCCUUCAUUCCACCGGAGUCUG	205
MIMAT0000267	CUGUGCGUGUGACAGCGGCUGA	210
MIMAT0000272	AUGACCUAUGAAUUGACAGAC	215
MIMAT0000273	UAAUCUCAGCUGGCAACUGUGA	216a
MIMAT0000274	UACUGCAUCAGGAACUGAUUGGA	217
MIMAT0000278	AGCUACAUUGUCUGCUGGGUUUC	221
MIMAT0000279	AGCUACAUCUGGCUACUGGGU	222
MIMAT0000280	UGUCAGUUUGUCAAAUACCCCA	223
MIMAT0000318	UAAUACUGCCUGGUAAUGAUGA	200b
MIMAT0000414	UGAGGUAGUAGUUUGUACAGUU	Let-7g
MIMAT0000415	UGAGGUAGUAGUUUGUGCUGUU	Let-7i
MIMAT0000417	UAGCAGCACAUCAUGGUUUACA	15b
MIMAT0000418	AUCACAUUGCCAGGGAUUACC	23b
miRBAse accession number	Sequence	microRNA (hsa-miR)
MIMAT0000419	UUCACAGUGGCUAAGUUCUGC	27b
MIMAT0000420	UGUAAACAUCCUACACUCAGCU	30b
MIMAT0000423	UCCCUGAGACCCUAACUUGUGA	125b
MIMAT0000425	CAGUGCAAUGUUAAAAGGGCAU	130a
MIMAT0000433	CAUAAAGUAGAAAGCACUACU	142
MIMAT0000437	GUCCAGUUUUCCCAGGAAUCCCU	145
MIMAT0000440	CAACGGAAUCCCAAAAGCAGCUG	191
MIMAT0000445	UCGUACCGUGAGUAAUAAUGCG	126
MIMAT0000449	UGAGAACUGAAUUCCAUGGGUU	146a
MIMAT0000451	UCUCCCAACCCUUGUACCAGUG	150
MIMAT0000455	UGGAGAGAAAGGCAGUUCCUGA	185
MIMAT0000456	CAAAGAAUUCUCCUUUUGGGCU	186
MIMAT0000461	UAGCAGCACAGAAAUAUUGGC	195
MIMAT0000510	AAAAGCUGGGUUGAGAGGGCGA	320a
MIMAT0000617	UAAUACUGCCGGGUAAUGAUGGA	200c
MIMAT0000646	UUAAUGCUAAUCGUGAUAGGGGU	155
MIMAT0000681	UAGCACCAUUUGAAAUCGGUUA	29c
MIMAT0000682	UAACACUGUCUGGUAACGAUGU	200a
MIMAT0000688	CAGUGCAAUAGUAUUGUCAAAGC	301a-3p
MIMAT0000690	AGGGCCCCCCCUCAAUCCUGU	296
MIMAT0000729	AUCAUAGAGGAAAAUCCACGU	376a
MIMAT0000761	CGCAUCCCCUAGGGCAUUGGUGU	324
MIMAT0000763	UCCAGCAUCAGUGAUUUUGUUG	338*
MIMAT0000772	GCUGACUCCUAGUCCAGGGCUC	345
MIMAT0001080	UAGGUAGUUUCCUGUUGUUGGG	196b
MIMAT0001631	AAACCGUUACCAUUACUGAGUU	451a
MIMAT0001635	AACUGUUUGCAGAGGAAACUGA	452
MIMAT0002174	UCAGGCUCAGUCCCCUCCCGAU	484
MIMAT0002177	UCCUGUACUGAGCUGCCCCGAG	486
MIMAT0002863	GAAAGCGCUUCCCUUUGCUGGA	518a-3p
MIMAT0003271	CACACACUGCAAUUACUUUUGC	603
MIMAT0004560	GUGAAUUACCGAAGGGCCAUAA	183*
MIMAT0004604	CUGAAGCUCAGAGGGCUCUGAU	127
MIMAT0004748	UGAGGGGCAGAGAGCGAGACUUU	423
MIMAT0004808	GACUAUAGAACUUUCCCCCUCA	625*
MIMAT0004926	AAGGAGCUUACAAUCUAGCUGGG	708
MIMAT0004958	CAGUGCAAUGAUAUUGUCAAAGC	301b
MIMAT0004959	AAAUCUCUGCAGGCAAAUGUGA	216b
