# Supplementary material for: Salivary MicroRNA in Pancreatic Cancer Patients
Source: PLoS One. 2015 Jun 29;10(6):e0130996. doi: 10.1371/journal.pone.0130996 (PMC4486170; doi:10.1371/journal.pone.0130996)
Supplement: S2 Table — (XLSX) [file pone.0130996.s002.xlsx]

## Sheet: Table S2
Tabel S2. miRNAs Cq values in whole saliva from patients without cancer (n=4), begning pancreatitis (n=4), pancreatic adenocarcinoma (n=7), IPMN (n=2) and other cancers (n=2),
Pancreatic cancer (n=7)									Pancreatitis (n=4)					Control (n=4)					IPMN (n=2)
miARN	3	6	7	8	9	10	12		4	17	18	19		13	14	15	16		21	22
hsa-let-7a	40	40	40	40	40	28.6877	40		28.7024	40	40	40		40	40	40	40		30	40
hsa-let-7b	40	40	40	27	29.4833	21	24		25.7471	28	40	25		40	26	40	32		40	27
hsa-let-7c	32	27	40	40	27	24	40		26	26	26	40		40	33	40	40		40	29
hsa-let-7d	40	40	40	40	29.4073	24.8159	40		40	40	40	33		40	32	40	40		40	40
hsa-let-7e	40	40	40	40	40	40	40		40	40	40	40		40	40	40	40		40	40
hsa-let-7f	40	40	40	40	40	22	40		24	40	40	40		40	40	40	40		40	40
hsa-let-7g	40	40	40	40	40	22	40		24	40	40	40		40	40	40	40		40	40
hsa-let-7i	40	40	40	40	40	28	25		25	27	30	40		29	30	30	40		40	40
hsa-miR-101	40	40	40	40	40	24.3513	40		40	40	26	40		40	40	40	40		30	24
hsa-miR-103	40	40	40	40	24	25	40		23	24	40	40		40	40	40	40		40	40
hsa-miR-105	40	40	40	40	40	40	40		40	40	40	40		40	40	40	40		40	40
hsa-miR-106a	40	40	40	40	23.8793	22	40		23	24	40	40		40	40	40	40		40	40
hsa-miR-107	40	40	40	40	40	40	40		24	40	40	40		25	40	40	40		40	40
hsa-miR-10b	40	40	40	40	40	40	40		40	40	40	40		40	40	40	40		40	40
hsa-miR-125b	40	40	40	40	31.8098	23	24		25	30	25	40		25	25	40	40		26	40
hsa-miR-126	40	40	40	40	40	40	40		40	40	40	40		40	40	40	40		40	40
hsa-miR-127-5p	40	40	29	26	40	27	26		26.6252	40	25	25		40	26	25	26		25	40
hsa-miR-130a	40	40	40	40	40	40	40		40	40	40	40		40	40	40	40		40	40
hsa-miR-142-5p	40	40	40	40	29	32	40		40	40	40	40		40	40	40	40		40	40
hsa-miR-145	40	40	40	40	40	40	40		40	40	40	40		40	40	40	40		23	25
hsa-miR-146a	40	40	40	40	40	40	40		40	26	40	40		40	40	40	40		40	40
hsa-miR-148a	40	40	40	27	40	26	40		25	40	40	40		40	40	27	40		40	40
hsa-miR-150	40	40	40	40	40	40	40		40	40	40	40		40	40	40	40		40	40
hsa-miR-155	40	40	24.4846	40	40	40	40		40	28	40	40		40	40	40	40		40	40
hsa-miR-15a	40	40	40	40	25.2532	40	40		27	40	40	40		40	40	40	40		40	40
hsa-miR-15b	40	40	40	40	30.3052	24	40		21	40	40	40		40	40	40	40		24	40
hsa-miR-16	40	40	40	40	33	40	40		40	40	40	40		40	40	40	40		40	40
hsa-miR-17	40	40	40	40	40	40	40		40	40	40	40		40	40	40	40		40	40
hsa-miR-181a	40	40	40	40	24	40	40		40	24	40	24		40	40	24	40		40	24
hsa-miR-182	23	40	24	40	40	40	40		40	40	40	40		40	40	40	40		40	40
hsa-miR-183	40	40	40	40	40	40	40		40	40	40	40		40	40	40	40		40	40
hsa-miR-185	40	40	40	40	40	25	40		40	40	40	40		40	40	40	40		40	40
hsa-miR-186	40	40	30.348	40	40	40	40		26	40	40	40		40	40	40	40		40	40
hsa-miR-187	40	40	40	40	40	40	40		40	40	40	40		40	40	40	40		40	40
hsa-miR-18a	40	40	40	40	40	27	40		40	40	40	40		40	40	40	40		40	40
hsa-miR-191	40	40	40	40	24	24.6697	40		40	40	40	40		40	40	40	40		24	26
hsa-miR-192	40	40	40	40	40	40	40		23	40	40	40		40	40	40	40		40	40
hsa-miR-195	40	40	40	40	40	40	40		40	40	40	40		40	40	40	40		40	40
hsa-miR-196a	40	40	40	40	40	40	40		40	40	40	40		40	40	40	40		40	40
hsa-miR-196b	40	40	40	40	40	40	40		40	40	40	31		40	40	40	40		40	40
hsa-miR-19a	25	40	40	25	40	24.6779	40		40	40	40	40		40	40	40	40		40	40
hsa-miR-200a	40	40	40	40	23	40	32		23.0536	40	40	40		40	40	40	40		25	40
hsa-miR-200b	40	40	40	40	24	24	40		24	40	40	40		40	40	40	40		30	40
hsa-miR-200c	40	40	40	40	21.8351	21	24		22	40	40	40		40	40	40	40		23	40
hsa-miR-203	27.4979	40	27	40	22	21.2463	40		22	40	40	40		40	27	40	40		26	40
hsa-miR-204	40	40	40	40	40	40	40		40	40	40	40		40	40	40	40		40	40
hsa-miR-205	40	40	40	26	22.7269	18	26		20	40	40	24		40	23	24	23		20	25
hsa-miR-20a	40	40	23	23	24	24	40		22	23	25	25		23	40	40	24.5134		24	40
hsa-miR-21	25	27	40	40	20	21	26		20.2699	40	40	40		40	40	40	40		40	40
hsa-miR-210	40	25.239	40	40	40	22	24		24	25	28	29		40	40	40	40		40	31
hsa-miR-215	40	40	40	40	40	40	40		26	40	40	40		40	40	40	40		40	40
hsa-miR-216a	40	40	40	40	40	40	40		40	31	26	40		40	40	40	40		40	40
hsa-miR-216b	40	40	40	40	40	40	40		40	40	40	40		40	40	40	40		40	40
hsa-miR-217	40	40	40	40	40	40	40		40	40	40	40		40	40	40	40		40	40
hsa-miR-221	40	40	25	40	40	21.3615	40		22	40	40	40		40	40	40	40		40	27
hsa-miR-222	40	40	40	40	40	21.9554	24		40	40	22	40		40	23	40	23		40	40
hsa-miR-223	40	40	19	23	17.4097	20	20		19	23	40	40		24	19	23	21		19	18
hsa-miR-23a	23.2705	40	23	24	19.4358	19	24		19	24	40	40		40	40	40	40		22	22.3263
hsa-miR-23b	25	27	24	40	20	19	24		20	40	24	40		40	40	40	40		20	27
hsa-miR-24	40	40	30	40	40	22.5976	40		21	40	40	25		40	40	40	40		25	40
hsa-miR-25	40	40	29	40	22.6765	31	26		25	40	40	40		32	40	40	40		40	40
hsa-miR-26a	40	40	40	40	24	24	40		23	40	40	40		40	30	40	40		27	40
hsa-miR-26b	29	40	40	40	40	40	40		40	40	40	40		40	40	40	40		40	40
hsa-miR-27a	40	40	32	40	24.1256	22	40		20.893	40	40	40		40	40	40	40		40	40
hsa-miR-27b	31	40	40	40	23	23	40		21	40	40	40		40	40	40	40		23	40
hsa-miR-296-5p	40	40	40	40	40	40	40		40	40	40	40		40	40	40	40		40	40
hsa-miR-29a	40	40	40	40	40	22	40		24.392	40	40	40		40	40	40	40		25	40
hsa-miR-29c	40	40	26.3011	40	26	24	26		23	40	40	40		40	40	40	40		27	40
hsa-miR-301a	40	40	40	40	40	40	40		40	40	30	40		40	40	40	40		40	40
hsa-miR-301b	40	40	40	40	40	40	40		40	40	40	40		40	40	40	40		40	40
hsa-miR-30a	40	40	40	40	24.8425	40	40		40	40	40	40		40	40	40	40		40	40
hsa-miR-30b	40	40	40	40	40	22	22		24	40	40	40		40	40	40	40		24	40
hsa-miR-30c	40	40	25	40	40	23	27		40	40	40	40		40	40	40	40		23	30
hsa-miR-30d	40	40	40	40	40	40	40		40	40	40	40		40	40	40	40		40	40
hsa-miR-31	40	40	40	40	26	23	40		40	40	40	40		24	40	40	40		28	40
hsa-miR-320a	40	40	40	40	40	22.2268	22		40	40	23	23		40	26	30	40		21	40
hsa-miR-324-5p	40	40	40	40	40	40	40		40	40	40	40		40	40	40	40		40	40
hsa-miR-338-3p	40	40	40	40	24	40	40		40	40	40	40		40	40	40	40		40	40
hsa-miR-345	40	40	40	40	40	40	40		40	40	40	40		40	40	40	40		40	40
hsa-miR-34a	40	40	40	40	40	24	40		40	40	40	40		40	40	40	40		40	40
hsa-miR-376a	40	40	40	40	40	40	26		40	40	40	40		40	26	40	40		40	40
hsa-miR-423-5p	40	40	40	40	40	22	40		40	40	40	40		40	40	40	40		23	40
hsa-miR-451	40	40	27.8735	40	26.0077	28	40		25.1919	40	40	40		40	40	40	40		40	40
hsa-miR-452	40	40	40	40	40	40	40		40	40	40	40		40	40	40	40		40	40
hsa-miR-484	40	23	40	40	40	23	40		40	40	40	40		40	25.6074	23	40		40	40
hsa-miR-486-5p	40	40	40	40	40	40	40		40	40	40	40		40	40	40	40		40	40
hsa-miR-518a-3p	40	40	40	40	40	40	40		40	40	40	40		40	40	40	40		40	40
hsa-miR-603	40	40	40	40	40	40	40		40	40	40	40		40	40	40	40		40	40
hsa-miR-625	40	40	40	40	40	40	40		25	40	40	40		40	40	40	40		40	40
hsa-miR-708	26.1106	40	40	40	40	40	40		40	40	40	40		40	40	40	40		40	40
hsa-miR-92a	40	25.1266	23	40	20	20	23		22	23	23	40		23	22	40	40		24	22
hsa-miR-92a	40	24	23	40	21.1486	20	23		21	40	22	40		25	40	25	24		24	24
hsa-miR-96	40	40	40	40	40	31.3304	40		22	40	40	40		40	40	40	40		40	40
hsa-miR-99a	40	40	40	40	24.5802	22.6753	40		23	40	40	40		40	40	40	40		24	40
