# Supplementary material for: Salivary MicroRNA in Pancreatic Cancer Patients
Source: PLoS One. 2015 Jun 29;10(6):e0130996. doi: 10.1371/journal.pone.0130996 (PMC4486170; doi:10.1371/journal.pone.0130996)
Supplement: S3 Table — (XLSX) [file pone.0130996.s003.xlsx]

## Sheet: Table S3
Table S3. Candidate miRNAs Cq values from Mia PACA-2 Lucia cells (n=3)
Name	mean Cq	SD
hsa-miR-221	14	1
hsa-miR-29a	15.2708	0.469063
hsa-miR-23a	15.3333	0.57735
hsa-miR-27a	15.3333	0.57735
hsa-miR-222	15.6111	0.535735
hsa-miR-103	15.6667	0.57735
hsa-miR-106a	15.6667	0.57735
hsa-miR-15b	15.6667	0.57735
hsa-miR-20a	15.6667	0.57735
hsa-miR-21	15.6667	0.57735
hsa-miR-30c	15.6667	0.57735
hsa-miR-92a	15.6667	0.57735
hsa-miR-320a	16.0033	0.00577264
hsa-let-7i	16.3333	0.57735
hsa-miR-23b	16.3333	0.57735
hsa-let-7f	16.6667	0.57735
hsa-let-7g	17	0
hsa-miR-24	17	0
hsa-miR-29c	17	0
hsa-miR-107	17.3333	0.57735
hsa-miR-27b	17.3333	0.57735
hsa-let-7d	17.6667	0.57735
hsa-let-7b	18	0
hsa-miR-15a	18	0
hsa-miR-96	18	1
hsa-miR-101	18.6667	0.57735
hsa-miR-182	18.6667	1.1547
hsa-miR-484	18.6667	0.57735
hsa-miR-30a	19	0
hsa-miR-30b	19	0
hsa-let-7c	19.3333	0.57735
hsa-miR-18a	19.3333	1.1547
hsa-miR-25	19.3333	0.57735
hsa-miR-26a	19.3333	0.57735
hsa-miR-191	19.6667	0.57735
hsa-miR-19a	19.6667	0.57735
hsa-miR-126	19.83	0.294489
hsa-miR-186	20	0
hsa-miR-423-5p	20	0
hsa-miR-185	20.3333	0.57735
hsa-miR-196a	20.5	0.707107
hsa-let-7a	20.6667	0.57735
hsa-let-7e	21	0
hsa-miR-205	33.6667	10.9697
hsa-miR-324-5p	21	1
hsa-miR-130a	21.3333	0.57735
hsa-miR-192	21.6667	0.57735
hsa-miR-301b	21.6667	1.1547
Name	mean Cq	SD
hsa-miR-210	21.7557	0.667921
hsa-miR-125b	22
hsa-miR-26b	22	1
hsa-miR-338-3p	22	1
hsa-miR-181a	22.5	0.707107
hsa-miR-34a	22.5	2.12132
hsa-miR-301a	23.3333	0.57735
hsa-miR-200c	23.4932	0.854319
hsa-miR-148a	23.6667	0.57735
hsa-miR-215	23.6667	1.1547
hsa-miR-486-5p	23.6667	1.52753
hsa-miR-345	23.6773	1.14563
hsa-miR-17	24	1
hsa-miR-625	24	1.41421
hsa-miR-195	24.3333	0.57735
hsa-miR-30d	24.3333	1.1547
hsa-miR-16	24.6667	1.1547
