# Supplementary material for: Salivary MicroRNA in Pancreatic Cancer Patients
Source: PLoS One. 2015 Jun 29;10(6):e0130996. doi: 10.1371/journal.pone.0130996 (PMC4486170; doi:10.1371/journal.pone.0130996)
Supplement: S4 Table — (XLSX) [file pone.0130996.s004.xlsx]

## Sheet: Table S4
Table S4. Candidate miRNAs Cq values from n=6 experimental pancreatic tumours (ET)
miRNA	Sample	Cq	Sample	Cq	Sample	Cq	Sample	Cq	Sample	Cq	Sample	Cq	mean Cq	SD
hsa-miR-223	ET1	14	ET2	14	ET3	12	ET4	13	ET5	14	ET6	14	13.5	0.83666
hsa-miR-21		14		14		13		14		13		14	13.6667	0.516398
hsa-miR-221		14		14		13		14		14		14	13.8333	0.408248
hsa-miR-23a		14		14		13		14		14		14	13.8333	0.408248
hsa-miR-320a		14		14		14		15		14		15	14.3333	0.516398
hsa-miR-92a		15		14		14		14		14		15	14.3333	0.516398
hsa-miR-222		15		15		13		15		14		15	14.5	0.83666
hsa-miR-29a		14		15		14		15		14		15	14.5	0.547723
hsa-miR-20a		15		15		14		15		14		15	14.6667	0.516398
hsa-miR-23b		15.1901		15		14		15		14		15	14.6984	0.545934
hsa-let-7i		15		15		14		15		15		15	14.8333	0.408248
hsa-miR-106a		15		15		14		15		15.1443		15	14.8574	0.423977
hsa-miR-27a		15		15		14		15.7423		15		15	14.9571	0.554975
hsa-let-7f		15		15.792		14		15		14.9731		15	14.9608	0.569003
hsa-miR-103		15		15.9002		14		16		15		15	15.15	0.731469
hsa-miR-15b		15		15		15		15.6828		15		15.9408	15.2706	0.427089
hsa-miR-30c		15		16		14		16		15		16	15.3333	0.816497
hsa-let-7b		15		16		15		16		16		16	15.6667	0.516398
hsa-let-7g		16		16		15		16.258		16		16	15.8763	0.441544
hsa-miR-24		16		16		15.5071		16		16		16	15.9179	0.201217
hsa-miR-107		16		16		16		16		16		16	16	0
hsa-miR-126		16		16		15		16		16		17	16	0.632456
hsa-miR-145		17		16		15		16		15		17	16	0.894427
hsa-miR-125b		16		17		15		16		15.9609		17	16.1602	0.754669
hsa-miR-29c		16		16		15		17		16		17	16.1667	0.752773
hsa-miR-15a		17		16		16		16		16		17	16.3333	0.516398
hsa-miR-27b		16		17		15		17		16		17	16.3333	0.816497
hsa-let-7c		17		17		15		17		16		17	16.5	0.83666
hsa-let-7d		17		17		15		17		16.8544		17	16.6424	0.806715
hsa-miR-30b		17		17		16		17		16		17	16.6667	0.516398
hsa-miR-26a		17		18		16		18		17		17	17.1667	0.752773
hsa-miR-101		18		17		16		18		17		18	17.3333	0.816497
hsa-miR-182		17		17		17		18		18		18	17.5	0.547723
hsa-miR-205		16		19		18		18		16		18	17.5	1.22474
hsa-miR-96		18		17		17		18		17		18	17.5	0.547723
hsa-miR-210		18		18		17		18		17		19	17.8333	0.752773
hsa-miR-99a		17		18		17		19		18		18	17.8333	0.752773
hsa-miR-25		19		18		18		18		18		19	18.3333	0.516398
hsa-miR-451		20		19		17		18		17		19	18.3333	1.21106
miRNA	Sample	Cq	Sample	Cq	Sample	Cq	Sample	Cq	Sample	Cq	Sample	Cq	mean Cq	SD
hsa-miR-423-5p	ET1	18	ET2	19	ET3	17	ET4	19	ET5	18	ET6	20	18.5	1.04881
hsa-miR-484		18		18		18		19		18		20	18.5	0.83666
hsa-let-7e		19		19		18		19		19		19	18.8333	0.408248
hsa-miR-191		19		19		18		19		19		19	18.8333	0.408248
hsa-miR-195		19		19		18		19		19		19	18.8333	0.408248
hsa-miR-19a		19		19		18		19		18		20	18.8333	0.752773
hsa-miR-30a		19		19		18		19		19		19	18.8333	0.408248
hsa-miR-185		19		19		18		19		19		20	19	0.632456
hsa-miR-26b		19		19		18		20		19		19	19	0.632456
hsa-miR-18a		20		19.1739		18		19		19		20	19.1956	0.748408
hsa-let-7a		19.5751		20.1732		18		20		19.5554		19	19.384	0.791346
hsa-miR-186		19		20		19		20		19		20	19.5	0.547723
hsa-miR-192		20		19		19		20		19		20	19.5	0.547723
hsa-miR-148a		20		18		20		21		20		19	19.6667	1.0328
hsa-miR-34a		20		20		19		19		19		21	19.6667	0.816497
hsa-miR-130a		20		20		19		20		20		20	19.8333	0.408248
hsa-miR-142-5p		21		20		18		19		20		21	19.8333	1.16905
hsa-miR-146a		20		21		19		21		19		20	20	0.894427
hsa-miR-181a		20		21		20		19		20		20	20	0.632456
hsa-miR-200c		21		18		20		21		21		20	20.1667	1.16905
hsa-miR-196b		ND		20		20		19		19		23	20.2	1.64317
hsa-miR-338-3p		20		22		19		20		20		21	20.3333	1.0328
hsa-miR-324-5p		21		21		20		20		20		21	20.5	0.547723
hsa-miR-187		ND		20		22		ND		ND		20	20.6667	1.1547
hsa-miR-196a		22		22		19		22		20		20	20.8333	1.32916
hsa-miR-200a		20		19		21		23		23		20	21	1.67332
hsa-miR-150		22.0663		21		20		22		22		21	21.3444	0.827692
hsa-miR-301a		22		22		21		21		22		22	21.6667	0.516398
hsa-miR-16		22		22		21		22		23		22	22	0.632456
hsa-miR-301b		23		22		21		22		21		23	22	0.894427
hsa-miR-215		22		22		22		23		22		22	22.1667	0.408248
hsa-miR-30d		23		23		21		22		22		22	22.1667	0.752773
hsa-miR-376a		21		23		21		24		21		23	22.1667	1.32916
hsa-miR-296-5p		ND		23		21		ND		21		24	22.25	1.5
hsa-miR-31		24		23		21		23		22		22	22.5	1.04881
hsa-miR-486-5p		23.3284		23		21		22		21		25	22.5547	1.54391
hsa-miR-17		22		23		22		23		23		23.9924	22.8321	0.750408
hsa-miR-345		22		23		23		23		22		24	22.8333	0.752773
hsa-miR-10b		ND		25		22		25		22		ND	23.5	1.73205
hsa-miR-155		23		22		ND		ND		26		ND	23.6667	2.08167
hsa-miR-625		23		ND		24		25		25		ND	24.25	0.957427
miRNA	Sample	Cq	Sample	Cq	Sample	Cq	Sample	Cq	Sample	Cq	Sample	Cq	mean Cq	SD
hsa-miR-200b	ET1	23	ET2	21	ET3	24	ET4	25	ET5	30.5308	ET6	23	24.4218	3.27366
hsa-miR-127-5p		31		ND		22		22		22		26	24.6	3.97492
hsa-miR-452		ND		ND		25		ND		ND		ND	25
hsa-miR-708		ND		ND		25		25		ND		ND	25	0
hsa-miR-216a		29		21		32		ND		24		23	25.8	4.54973
hsa-miR-216b		ND		26		ND		ND		ND		ND	26
hsa-miR-203		ND		ND		25		27		27		26	26.25	0.957427
