# Supplementary material for: Salivary MicroRNA in Pancreatic Cancer Patients
Source: PLoS One. 2015 Jun 29;10(6):e0130996. doi: 10.1371/journal.pone.0130996 (PMC4486170; doi:10.1371/journal.pone.0130996)
Supplement: S5 Table — (XLSX) [file pone.0130996.s005.xlsx]

## Sheet: Table S5
Table S5. Secreted Luciferase and salivary candidate miRNAs Cq values from n=6 mice with experimental pancreatic tumours
Days	Lucia luciferase						miR-21						Salivary miR-23a						Salivary miR-23b						Salivary miR-29c
0	0	0	0	0	0	0	40	40	40	40	40	40	40	40	40	40	40	40	40	40	40	40	40	40	40	40	40	40	40	40
14	5436	27700	1150000	848000	510000	2242	26	24	26	23.46	24	23	24	22.17	40	22	40	40	40	22	40	24	40	40	30	40	40	40	40	40
20	5506	66200	1620000		594000	1858	27	27	27	26	26	25	29	40	27	22	24	40	24	22	25	27	40	40	40	29	40	40	40	40
25	29300		3470000	3110000		5851	23	23	16.96	22	21	24	15	40	40	40	40	40	40	25	40		40	40	40	40	40	40	40	40
32	205000	9130000	49900000	108000000	5770000	21600	26	27	21.54	24.4	24	25	15	23	40	40	40	40	16	40	40	23	40	40	20	40	40	30	40	40
40	798000	11800000	133000000	60200000	16200000	45000	23	25	24	23	24	23	40	40	40	40	40	40	16	40	40	40	40	40	27	26	40	40	22	40
